# Supplementary material for: Assessing the Biocompatibility of Tannic Acid-Based Biomaterials: Addressing Challenges in Standard Cytotoxic Assays
Source: Bioengineering (Basel). 2025 Jun 16;12(6):660. doi: 10.3390/bioengineering12060660 (PMC12189109; doi:10.3390/bioengineering12060660)
Supplement: Supplementary file 1 [file bioengineering-12-00660-s001.zip]

Archive with 1 entries (1 files):
- bioengineering-3668318-supplementary.pdf
